# Supplementary material for: Anxious individuals shift emotion control from lateral frontal pole to dorsolateral prefrontal cortex
Source: Nat Commun. 2023 Aug 12;14:4880. doi: 10.1038/s41467-023-40666-3 (PMC10423291; doi:10.1038/s41467-023-40666-3)
Supplement: Supplementary file 4 — source data 1 [file 41467_2023_40666_MOESM4_ESM.xlsx]

## Sheet: figure 1
group	subject	Gender	LSAS_total	STAI_trait_total
HSA	sub-001	female	46	55
HSA	sub-002	female	69	32
HSA	sub-003	female	47	44
HSA	sub-004	female	NaN	38
HSA	sub-005	female	38	NaN
HSA	sub-006	female	NaN	NaN
HSA	sub-007	female	59	43
HSA	sub-008	female	70	41
HSA	sub-009	female	42	41
HSA	sub-010	female	39	36
HSA	sub-011	female	94	NaN
HSA	sub-012	female	38	37
HSA	sub-013	female	NaN	55
HSA	sub-014	female	89	63
HSA	sub-015	female	59	45
HSA	sub-016	female	79	38
HSA	sub-017	female	34	34
HSA	sub-018	male	56	57
HSA	sub-019	male	73	57
HSA	sub-020	female	52	55
HSA	sub-021	female	65	53
HSA	sub-022	male	48	36
HSA	sub-023	male	66	42
HSA	sub-024	female	38	42
HSA	sub-025	female	68	41
HSA	sub-026	female	94	69
HSA	sub-027	female	68	67
HSA	sub-028	male	31	41
HSA	sub-029	male	48	27
HSA	sub-030	male	76	55
HSA	sub-031	female	77	62
HSA	sub-032	female	73	53
HSA	sub-033	female	72	49
HSA	sub-035	male	61	41
HSA	sub-036	female	75	66
HSA	sub-037	female	106	55
HSA	sub-038	female	60	52
HSA	sub-039	male	66	50
HSA	sub-040	male	93	53
HSA	sub-041	female	64	50
HSA	sub-042	female	75	46
HSA	sub-043	female	73	57
HSA	sub-044	female	46	51
HSA	sub-045	female	100	50
HSA	sub-046	female	82	59
HSA	sub-047	female	41	65
HSA	sub-048	female	84	59
HSA	sub-049	female	88	51
HSA	sub-050	female	71	72
HSA	sub-051	female	38	31
HSA	sub-052	male	60	38
HAS	sub-054	female	67	38
MHC	sub-001	male	NaN	NaN
MHC	sub-002	male	NaN	36
MHC	sub-003	male	NaN	53
MHC	sub-004	male	NaN	60
MHC	sub-005	male	NaN	33
MHC	sub-006	male	NaN	28
MHC	sub-009	male	NaN	21
MHC	sub-010	male	NaN	49
MHC	sub-011	male	NaN	44
MHC	sub-012	male	NaN	NaN
MHC	sub-013	male	NaN	40
MHC	sub-014	male	NaN	33
MHC	sub-015	male	NaN	40
MHC	sub-016	male	NaN	36
MHC	sub-017	male	NaN	31
MHC	sub-018	male	NaN	34
MHC	sub-019	male	NaN	53
MHC	sub-020	male	NaN	40
MHC	sub-021	male	NaN	30
MHC	sub-022	male	NaN	47
MHC	sub-023	male	NaN	34
MHC	sub-024	male	NaN	36
MHC	sub-025	male	NaN	38
MHC	sub-026	male	NaN	26
MHC	sub-027	male	NaN	30
MHC	sub-029	male	NaN	37
MHC	sub-030	male	NaN	23
MHC	sub-031	male	NaN	42
MHC	sub-032	male	NaN	31
MHC	sub-033	male	NaN	20
MHC	sub-034	male	NaN	53
MHC	sub-035	male	NaN	62
MHC	sub-036	male	NaN	26
MHC	sub-037	male	NaN	32
MHC	sub-038	male	NaN	45
MHC	sub-039	male	NaN	37
MHC	sub-040	male	NaN	34
MHC	sub-041	male	NaN	22
MHC	sub-042	male	NaN	33
MHC	sub-043	male	NaN	31
MHC	sub-044	male	NaN	26

## Sheet: figure 2B
non-anxious					high-anxious						non-anxious	Gender	high-anxious	Gender
approach happy	avoid angry	approach angry	avoid happy		approach happy	avoid angry	approach angry	avoid happy			congruency		congruency
99.2857	99.2857	97.1429	96.4789		92.1429	94.4056	91.9118	92.4242			4.9497	male	2.21244	female
95.6679	96.3384	95.7134	93.5404		94.3662	90.8451	87.5	85.9155			2.75255	male	11.7958	female
99	95.7412	92.3202	90.1985		99.3056	92.2535	90	91.5493			12.2226	male	10.0098	female
97.163	97.9167	100	99.2754		98.5816	100	98.6014	98.5816			-4.19572	male	1.3986	female
97.8773	97.163	95.7746	99.3056		96.4789	97.1631	94.0741	93.985			-0.039962	male	5.58296	female
100	99.2958	95.5873	98.5075		95.6204	97.0803	97.1223	95.0704			5.20103	male	0.508005	female
95.5989	87.5514	87.3718	87.8871		94.3262	97.1631	90.9722	90.2778			7.8914	male	10.2394	female
95.6726	95.5612	99.2647	92.3024		98.5915	97.1631	95	95.7746			-0.333299	male	4.98002	female
99.2857	100	100	99.3056		91.129	87.0229	93.617	90.7143			-0.0198413	male	-6.17937	female
98.4615	99.2958	90.9007	96.3722		99.2958	99.2857	97.1429	95			10.4844	male	6.43863	female
99.3056	96.4789	89.8551	96.438		99.2857	99.2908	99.2537	97.7941			9.49131	male	1.52865	female
98.4615	100	96.3782	97.0448		91.6084	94.4056	89.5105	85			5.0385	male	11.5035	female
99.2958	96.4881	90.7746	90.4545		91.6667	94.4444	87.234	88.6525			14.5547	male	10.2246	female
97.5794	94.4444	90.8646	94.3129		97.7941	100	94.3662	93.4783			6.84625	male	9.94966	female
87.4609	90.8451	88.683	93.8889		93.6508	91.8033	95.6522	88.9706			-4.26598	male	0.83131	female
89.4937	93.4445	80.5472	89.898		98.5915	97.8571	97.8723	98.5714			12.493	male	0.00492316	female
98.5915	97.877	92.8557	96.4588		89.5522	99.2701	88.1944	93.617			7.1541	male	7.01085	female
97.7273	97.0726	97.8571	95.7445		87.0229	79.845	70.4	77.7778			1.19831	male	18.6901	male
97.8971	97.1831	97.2222	94.4048		96.9697	95.3846	85.9259	81.3433			3.45322	male	25.0851	male
97.8571	96.3342	91.3025	93.7304		100	100	100	98.5612			9.15837	male	1.43885	female
100	99.2958	97.1222	95.8135		95.1049	98.5714	97.7941	98.6111			6.36013	male	-2.72891	female
95.0998	95.754	92.9762	94.3651		96.4789	93.662	93.617	91.4286			3.51246	male	5.09525	male
97.1429	96.5278	90.2778	93.0067		97.2222	99.2958	99.3007	95.6835			10.3862	male	1.53384	male
94.8352	96.4026	89.1176	87.7536		99.2958	100	99.2958	99.2754			14.3664	male	0.724638	female
96.5278	99.2857	99.3056	95.0704		92.9577	100	98.6111	95.7746			1.43751	male	-1.42801	female
97.8773	98.5507	99.3056	95.0704		97.8723	94.3262	97.9167	94.9275			2.05201	male	-0.645621	female
94.4249	97.1222	90.1389	92.9577		99.2806	97.2028	98.5401	99.3007			8.4504	male	-1.35747	female
95.7338	93.0458	89.4366	94.3056		88.1119	93.5714	94.7368	91.1765			5.03742	male	-4.23	male
97.7979	99.2063	97.192	96.3235		96.4286	95	98.5915	96.4286			3.48869	male	-3.59155	male
98.5815	97.8873	97.7941	97.1222		99.2958	97.1831	99.2857	97.8873			1.55254	male	-0.694165	male
97.1405	99.3056	94.8029	96.3722		97.2028	93.4783	96.3768	93.617			5.27104	male	0.687225	female
97.9167	97.877	96.4176	99.2857		94.2857	99.3007	98.5401	96.9925			0.0903003	male	-1.94621	female
99.2857	98.5294	97.8773	97.1529		97.8571	97.1631	97.8873	95.0355			2.78494	male	2.09748	female
99.2857	92.6374	97.1627	93.662		96.9466	97.0803	97.8873	96.4286			1.09841	male	-0.289039	male
97.173	97.1929	97.877	100		98.5915	97.9021	96.4789	95.6204			-3.51107	male	4.39434	female
99.2857	99.3056	99.2958	98.5915		96.4789	95.0355	99.2537	97.8261			0.703946	male	-5.56548	female
95.6202	96.4688	98.5714	97.8971		95.0355	98.5714	93.4783	94.4056			-4.37952	male	5.72303	female
97.8873	99.2857	95.7937	97.163		90.625	92.2481	84.058	82.5758			4.21641	male	16.2393	male
97.8465	97.8873	99.2754	95		97.1831	97.2222	97.037	96.2687			1.45846	male	1.09963	male
96.3034	92.4956	93.0164	88.5714		90.2778	88.1119	93.007	93.662			7.21116	male	-8.2793	female
93.5066	93.6706	92.7536	97.163		97.2222	98.6014	95.8042	97.8723			-2.73934	male	2.14708	female
					98.4962	97.7444	99.3007	100					-3.0601	female
					95.1049	98.5915	96.4539	97.8261					-0.583543	female
					97.2028	98.5714	95.0704	95					5.7038	female
					88.6525	94.3662	92.1986	90.8451					-0.0249725	female
					91.4286	94.4444	92.3077	90.7143					2.85104	female
					94.2446	97.8873	97.1014	85.2941					9.73636	female
					97.1831	96.5278	81.9549	82.7068					29.0492	female
					97.2222	93.5252	96.3768	94.3662					0.0043933	female
					99.3056	99.2958	96.4286	95.7447					6.42808	female
					99.3007	99.2806	97.2222	98.5612					2.7979	male
					95.5882	96.2121	94.8905	96.2963					0.613549	female

## Sheet: figure 2E
STAI scores (z-scored)		BOLD_FPl		Gender
-0.607823		-0.980326		female
0.774194		1.70483		female
1.34326		-0.808517		female
-0.851708		0.644152		female
-1.25818		1.63806		female
-1.82725		1.56371		female
0.449014		-1.80673		female
0.0425381		-1.03626		female
-0.282642		-0.441006		female
-0.851708		0.958155		female
-0.282642		-2.20302		female
-0.607823		-0.269251		female
-1.0143		2.32128		female
-0.770413		0.955631		female
0.774194		1.08508		male
-0.282642		0.204513		male
-1.09559		-0.49914		female
0.286423		0.285733		female
-0.770413		0.939925		male
-0.607823		2.77833		male
-0.445233		1.07788		female
-1.42077		0.701881		female
-1.09559		1.14401		female
-0.526528		-0.118277		female
-1.66466		2.79748		male
-0.120052		1.32154		male
-1.0143		0.28778		male
-1.90854		1.51955		female
0.774194		0.612237		female
1.50585		-1.15815		female
-1.42077		0.60973		male
-0.933003		0.575584		female
0.123833		-0.382111		female
-0.526528		-0.412608		female
-0.770413		0.921003		male
-1.74595		3.97464		male
-0.851708		0.83839		female
-1.0143		0.415733		female
-1.42077		-0.838699		female
0.936784		-1.15834		female
-0.933003		-1.58658		female
0.0425381		0.925637		female
-0.038757		3.22483		female
-0.201347		1.08415		female
-0.201347		-0.468167		female
-0.607823		-0.637046		female
-0.526528		-0.976995		female
0.936784		1.24544		male
0.936784		-0.694998		female
1.58715		-0.595725		male
0.123833		0.788684		male
-0.445233		0.174172		male
-0.770413		1.1392		male
1.09937		0.71273		male
1.09937		0.172588		male
0.774194		-0.56855		male
-0.607823		0.523178		male
-0.120052		2.34362		male
-0.120052		-1.0469		male
2.07492		0.159744		male
1.91233		-2.14014		male
-0.201347		-0.791259		male
-1.33948		0.995584		male
0.936784		-0.102355		male
1.50585		-0.481285		male
0.774194		-0.182577		male
0.449014		-0.627377		male
-0.201347		-0.927124		male
1.83103		-1.07731		male
0.936784		-1.27815		male
0.692899		-1.37595		male
0.530309		2.24841		male
0.774194		1.15011		male
0.530309		-1.76351		male
0.205128		-0.196879		male
1.09937		-0.976029		male
0.611604		-1.03374		male
0.530309		-0.8837		male
1.26196		-0.464768		male
1.74974		2.41578		male
1.26196		0.283061		male
0.611604		-0.657038		male
2.3188		-0.795912		male
-1.0143		-0.437067		male
-0.445233		1.40412		male
-0.445233		0.578941		male

## Sheet: figure 3B
non-anxious GABA Glx	non-anxious behavioral congruency	Gender	high-anxious GABA Glx	high-anxious behavioral congruency	Gender
5.13678	4.9497	male	3.84615	2.21244	female
4.33311	2.75255	male	3.39526	11.7958	female
4.26267	12.2226	male	4.38947	10.0098	female
4.41447	-4.19572	male	3.56267	1.3986	female
4.33013	-0.039962	male	7.04411	5.58296	female
4.45578	5.20103	male	5.95819	0.508005	female
6.05234	7.8914	male	4.7247	10.2394	female
4.98034	-0.333299	male	4.56912	4.98002	female
6.5735	-0.0198413	male	6.1756	-6.17937	female
4.80461	10.4844	male	5.60748	6.43863	female
8.3501	9.49131	male	3.57143	1.52865	female
6.69643	5.0385	male	4.14747	11.5035	female
6.34921	14.5547	male	4.43906	10.2246	female
5.88972	6.84625	male	4.7619	9.94966	female
3.64862	-4.26598	male	4.03727	0.00492316	female
5.60492	12.493	male	4.82127	18.6901	male
5.90956	7.1541	male	3.18566	25.0851	male
5.64585	1.19831	male	5.92857	1.43885	female
4.44251	3.45322	male	5.96869	-2.72891	female
6.95853	9.15837	male	4.155	5.09525	male
8.30999	6.36013	male	3.38486	1.53384	male
3.34497	3.51246	male	3.29134	0.724638	female
4.94505	10.3862	male	4.14863	-1.42801	female
4.27468	1.43751	male	3.43666	-0.645621	female
6.23294	2.05201	male	3.832	-1.35747	female
5.43958	8.4504	male	4.18118	-4.23	male
3.13442	5.03742	male	5.06329	-3.59155	male
5.80357	3.48869	male	4.68545	-0.694165	male
4.69083	1.55254	male	6.74419	0.687225	female
5.12755	5.27104	male	5.3869	-1.94621	female
4.57698	0.0903003	male	5.0402	2.09748	female
6.75039	2.78494	male	6.21118	-0.289039	male
4.52189	1.09841	male	6.15627	4.39434	female
3.84097	-3.51107	male	6.21592	-5.56548	female
3.62994	0.703946	male	1.94448	5.72303	female
2.46561	-4.37952	male	2.80489	16.2393	male
6.04996	4.21641	male	4.70628	1.09963	male
5.3202	1.45846	male	4.89532	-8.2793	female
5.72009	7.21116	male	2.36136	2.14708	female
4.72583	-2.73934	male	4.15282	-3.0601	female
			4.26675	-0.583543	female
			4.86695	5.7038	female
			4.09664	-0.0249725	female
			3.98936	2.85104	female
			4.16385	9.73636	female
			2.46725	29.0492	female
			8.27617	0.0043933	female
			4.83979	6.42808	female
			4.98909	2.7979	male
			3.78539	0.613549	female

## Sheet: figure 4A
non-anxious		high-anxious
amygdalofugal-FPl connectivity	Gender	amygdalofugal-FPl connectivity	Gender
0.0738553	male	0.0435447	female
0.0537466	male	0.0287688	female
0.0018942	male	0.0571784	female
0.0463447	male	0.0113508	female
0.0111482	male	0.0719549	female
0.035041	male	0.102246	female
0.0355691	male	0.0238029	female
0.0381999	male	0.0256105	female
0.0208775	male	0.0593969	female
0.0369297	male	0.10586	female
0.107747	male	0.00459505	female
0.0202408	male	0.0497581	female
0.0519202	male	0.0218382	female
0.0923001	male	0.103606	female
0.00563041	male	0.0658553	female
0.0921427	male	0.139191	female
0.0653906	male	0.00682447	female
0.0293436	male	0.0768708	male
0.0310961	male	0.0873872	male
0.0571511	male	0.0936349	female
0.037329	male	0.154704	female
0.0735712	male	0.0993755	male
0.0383672	male	0.0792094	male
0.0265553	male	0.0324958	female
0.0280024	male	0.0981425	female
0.0617687	male	0.138102	female
0.0395468	male	0.197167	female
0.0334919	male	0.00607071	male
0.0424122	male	0.0796381	male
0.0907786	male	NaN	male
0.0484602	male	0.0291025	female
0.0240146	male	0.0898818	female
0.0474193	male	0.0440731	female
0.0538903	male	0.0577679	male
0.0483002	male	0.0193688	female
0.0267644	male	0.0385737	female
0.0192631	male	0.0685105	female
0.00527778	male	0.0282326	male
0.0351151	male	0.0649138	male
0.0327062	male	0.114929	female
0.0358977	male	0.145894	female
		0.0599473	female
		0.151695	female
		0.0692441	female
		0.0194668	female
		0.0682183	female
		0.099659	female
		0.00788192	female
		0.0530624	female
		0.140395	female
		0.016967	male
		0.0596708	female

## Sheet: figure 4B
non-anxious	non-anxious			high-anxious	high-anxious		Gender
amygdalofugal-FPl connectivity	behavioral congruency	Gender		amygdalofugal-FPl connectivity	behavioral congruency
0.0738553	4.9497	male		0.0435447	2.21244		female
0.0537466	2.75255	male		0.0287688	11.7958		female
0.0018942	12.2226	male		0.0571784	10.0098		female
0.0463447	-4.19572	male		0.0113508	1.3986		female
0.0111482	-0.039962	male		0.0719549	5.58296		female
0.035041	5.20103	male		0.102246	0.508005		female
0.0355691	7.8914	male		0.0238029	10.2394		female
0.0381999	-0.333299	male		0.0256105	4.98002		female
0.0208775	-0.0198413	male		0.0593969	-6.17937		female
0.0369297	10.4844	male		0.10586	6.43863		female
0.107747	9.49131	male		0.00459505	1.52865		female
0.0202408	5.0385	male		0.0497581	11.5035		female
0.0519202	14.5547	male		0.0218382	10.2246		female
0.0923001	6.84625	male		0.103606	9.94966		female
0.00563041	-4.26598	male		0.0658553	0.83131		female
0.0921427	12.493	male		0.139191	0.00492316		female
0.0653906	7.1541	male		0.00682447	7.01085		female
0.0293436	1.19831	male		0.0768708	18.6901		male
0.0310961	3.45322	male		0.0873872	25.0851		male
0.0571511	9.15837	male		0.0936349	1.43885		female
0.037329	6.36013	male		0.154704	-2.72891		female
0.0735712	3.51246	male		0.0993755	5.09525		male
0.0383672	10.3862	male		0.0792094	1.53384		male
0.0265553	14.3664	male		0.0324958	0.724638		female
0.0280024	1.43751	male		0.0981425	-1.42801		female
0.0617687	2.05201	male		0.138102	-0.645621		female
0.0395468	8.4504	male		0.197167	-1.35747		female
0.0334919	5.03742	male		0.00607071	-4.23		male
0.0424122	3.48869	male		0.0796381	-3.59155		male
0.0907786	1.55254	male		NaN	-0.694165		female
0.0484602	5.27104	male		0.0291025	0.687225		male
0.0240146	0.0903003	male		0.0898818	-1.94621		female
0.0474193	2.78494	male		0.0440731	2.09748		female
0.0538903	1.09841	male		0.0577679	-0.289039		male
0.0483002	-3.51107	male		0.0193688	4.39434		female
0.0267644	0.703946	male		0.0385737	-5.56548		female
0.0192631	-4.37952	male		0.0685105	5.72303		female
0.00527778	4.21641	male		0.0282326	16.2393		male
0.0351151	1.45846	male		0.0649138	1.09963		male
0.0327062	7.21116	male		0.114929	-8.2793		female
0.0358977	-2.73934	male		0.145894	2.14708		female
				0.0599473	-3.0601		female
				0.151695	-0.583543		female
				0.0692441	5.7038		female
				0.0194668	-0.0249725		female
				0.0682183	2.85104		female
				0.099659	9.73636		female
				0.00788192	29.0492		female
				0.0530624	0.0043933		female
				0.140395	6.42808		female
				0.016967	2.7979		male
				0.0596708	0.613549		female

## Sheet: figure 4C
non-anxious			Gender		high-anxious			Gender
FPm	area 25	area 24			FPm	area 25	area 24
0.133627	0.117339	0.0150982	male		0.0968326	0.146593	0.0235591	female
0.106347	0.166121	0.0656433	male		0.0610283	0.110435	0.0342493	female
0.0112748	0.111005	0.0278748	male		0.0214501	0.0900546	0.0024355	female
0.092595	0.167803	0.100754	male		0.0320641	0.0635019	0.00537067	female
0.0402664	0.126668	0.0407729	male		0.0646903	0.157156	0.0500632	female
0.0711218	0.235532	0.0527091	male		0.0835905	0.12014	0.0313442	female
0.0573828	0.177463	0.0394659	male		0.0449776	0.184877	0.105415	female
0.0837155	0.12353	0.0435338	male		0.0791589	0.15683	0.0199198	female
0.0525148	0.0700079	0.00435027	male		0.0742473	0.162721	0.0573863	female
0.112504	0.157865	0.0573591	male		0.109991	0.126556	0.0517789	female
0.0552724	0.0416499	0.0150741	male		0.0249421	0.0979031	0.0161715	female
0.0473503	0.0970364	0.00656301	male		0.0631287	0.107391	0.0117291	female
0.0819404	0.148597	0.0533841	male		0.0682144	0.188494	0.030854	female
0.122008	0.15855	0.041459	male		0.0964945	0.0786339	0.051425	female
0.00770951	0.032321	0.00620393	male		0.131153	0.107305	0.00524086	female
0.113716	0.0877691	0.0449826	male		0.108081	0.162823	0.0312298	female
0.0653276	0.219262	0.0162504	male		0.0493017	0.156939	0.0347944	female
0.0961608	0.120939	0.0311726	male		0.0758375	0.149395	0.0418394	male
0.0486323	0.0751264	0.0117975	male		0.111182	0.0451095	0.0408077	male
0.0783787	0.10032	0.0264763	male		0.0863365	0.117307	0.0313127	female
0.0427232	0.0498528	0.00899435	male		0.157897	0.190767	0.0566913	female
0.0630119	0.113191	0.0210295	male		0.08585	0.154115	0.0688674	male
0.0878374	0.160416	0.07229	male		0.140709	0.0810302	0.0423064	male
0.0698	0.224033	0.0545276	male		0.0758503	0.194692	0.0271479	female
0.10593	0.0475037	0.0243098	male		0.111652	0.142045	0.0506681	female
0.097658	0.0920152	0.0529161	male		0.107426	0.2061	0.142482	female
0.0832007	0.105493	0.00439641	male		0.157323	0.153872	0.103708	female
0.0913356	0.244332	0.0333976	male		0.041585	0.121581	0.0472389	male
0.0817655	0.147136	0.0131631	male		0.0875024	0.127738	0.0382947	male
0.109079	0.191793	0.0469191	male		0.0715415	0.20748	0.128001	male
0.0743825	0.113982	0.00758586	male		0.0952476	0.117744	0.0265549	female
0.0540887	0.161082	0.0507629	male		0.0870509	0.122996	0.0295137	female
0.0790553	0.222287	0.0664316	male		0.0659603	0.146994	0.0336577	male
0.0946935	0.131309	0.0285061	male		0.0448162	0.151773	0.0254159	female
0.116751	0.0317896	0.0307263	male		0.0736426	0.0842058	0.0149363	female
0.0436448	0.138293	0.0121792	male		0.0874167	0.171421	0.011444	female
0.0335525	0.210161	0.0581619	male		0.0393367	0.00443786	0.000734731	male
0.0330628	0.213013	0.0770649	male		0.115035	0.117307	0.0575734	male
0.075022	0.192302	0.0700725	male		0.131302	0.182113	0.0952954	female
0.0927587	0.190274	0.108985	male		0.125408	0.109891	0.0222396	female
0.0587128	0.131779	0.0110579	male		0.024935	0.0876528	0.00305623	female
					0.205852	0.0880144	0.0761462	female
					0.151076	0.105854	0.0427777	female
					0.0522642	0.124878	0.0144952	female
					0.0572288	0.157799	0.0185305	female
					0.0402794	0.0637662	0.00127617	female
					0.00821923	0.271218	0.0147843	female
					0.0576103	0.0744174	0.01886	female
					0.152171	0.12314	0.0223199	female
					0.0223326	0.122122	0.00680907	male
					0.0830124	0.0625032	0.0124713	female

## Sheet: figure 4D
dlPFC congruency BOLD		amygdalofugal-FPl		Gender
-0.311323		0.0738553		female
-0.318967		0.0537466		female
1.10354		0.0018942		female
-1.24555		0.0463447		female
0.335181		0.0111482		female
-0.509842		0.035041		female
-0.328874		0.0355691		female
-0.401474		0.0381999		female
-0.507368		0.0208775		female
0.570122		0.0369297		female
-1.31811		0.107747		female
-1.05962		0.0202408		female
-0.769754		0.0519202		female
0.0235695		0.0923001		female
-0.858844		0.00563041		female
-0.637559		0.0921427		female
-0.50426		0.0653906		female
-1.03544		0.0293436		male
-0.766145		0.0310961		male
-0.477911		0.0571511		female
1.22405		0.037329		female
1.23123		0.0735712		male
-0.0405771		0.0383672		male
0.371693		0.0265553		female
0.900308		0.0280024		female
-0.923483		0.0617687		female
0.281818		0.0395468		female
1.05225		0.0334919		male
0.311917		0.0424122		male
0.0592484		0.0907786		male
0.268284		0.0484602		female
-1.27587		0.0240146		female
0.594119		0.0474193		female
0.731852		0.0538903		male
0.195059		0.0483002		female
-0.207116		0.0267644		female
-1.28236		0.0192631		female
0.31122		0.00527778		male
-1.00678		0.0351151		male
-0.169114		0.0327062		female
0.3278		0.0358977		female
0.741061		0.0435447		female
-0.93524		0.0287688		female
1.42217		0.0571784		female
-0.31993		0.0113508		female
1.59534		0.0719549		female
1.27451		0.102246		female
0.0754447		0.0238029		female
-0.222156		0.0256105		female
0.32509		0.0593969		female
0.755974		0.10586		male
0.250824		0.00459505		female
0.967924		0.0497581		male
1.55345		0.0218382		male
0.99066		0.103606		male
0.203351		0.0658553		male
1.1452		0.139191		male
-0.218181		0.00682447		male
0.580309		0.0768708		male
0.953135		0.0873872		male
0.629181		0.0936349		male
0.476085		0.154704		male
1.6425		0.0993755		male
0.0209539		0.0792094		male
0.976479		0.0324958		male
1.87731		0.0981425		male
1.36639		0.138102		male
1.66638		0.197167		male
-0.633834		0.00607071		male
1.43956		0.0796381		male
0.92478		0.0291025		male
1.66332		0.0898818		male
0.284511		0.0440731		male
-0.659658		0.0577679		male
1.28654		0.0193688		male
0.740572		0.0385737		male
-0.768704		0.0685105		male
0.24668		0.0282326		male
0.232411		0.0649138		male
-1.61965		0.114929		male
0.871063		0.145894		male
0.884527		0.0599473		male
1.10952		0.151695		male
1.09765		0.0692441		male
0.174712		0.0194668		male
0.453365		0.0682183		male
-1.19918		0.099659		male
-0.0656933		0.00788192		male
0.46858		0.0530624		male
-0.316301		0.140395		male
-0.554031		0.016967		male
0.707642		0.0596708		male
